# Supplementary material for: Synthesis and Application of a Glucoconjugated Organometallic Rhenium Complex as an IR Imaging Probe for Glycolytic Cancer Cells
Source: Molecules. 2025 Dec 22;31(1):28. doi: 10.3390/molecules31010028 (PMC12786666; doi:10.3390/molecules31010028)
Supplement: Supplementary file 1 [file molecules-31-00028-s001.zip]

Archive with 1 entries (1 files):
- molecules-4039423-supplementary.pdf
